# Supplementary material for: Design, Synthesis, and Anti-Tyrosinase, Anti-Melanogenic, and Antioxidant Activities of Novel (Z)-3-Benzyl-5-Benzylidene-2-Thioxothiazolidin-4-One Analogs
Source: Molecules. 2025 Jan 23;30(3):517. doi: 10.3390/molecules30030517 (PMC11820736; doi:10.3390/molecules30030517)
Supplement: Supplementary file 1 [file molecules-30-00517-s001.zip]

Archive with 1 entries (1 files):
- molecules-3421087-supplementary.pdf
